# Supplementary material for: Review no. 3: handling of longitudinal creatinine data to define acute kidney injury
Source: Clin Exp Nephrol. 2026 Apr 22;30(6):847–55. doi: 10.1007/s10157-026-02856-3 (PMC13242417; doi:10.1007/s10157-026-02856-3)
Supplement: Supplementary file 1 — Supplementary file1 (CSV 249 KB) Appendix 1. A hypothetical dataset of 1000 patients [file 10157_2026_2856_MOESM1_ESM.csv]

id	date	creatinine	inpatient
1	2021-07-02	0.85	0
1	2021-08-03	0.95	0
1	2022-06-11	0.92	0
1	2022-06-21	0.91	1
1	2022-06-28	0.91	1
1	2022-07-01	0.95	1
1	2022-07-04	0.88	1
1	2022-07-09	0.91	1
1	2022-07-12	0.87	1
1	2022-07-17	0.93	1
2	2021-03-24	1.11	0
2	2021-04-19	1.09	0
2	2021-10-08	1.1	0
2	2022-01-08	1.04	1
2	2022-01-14	1.09	1
2	2022-01-15	1.36	1
2	2022-01-17	1.05	1
2	2022-01-22	1.15	1
2	2022-01-24	1.06	1
2	2022-01-28	1.01	1
2	2022-02-02	1.08	1
2	2022-02-05	1.05	1
3	2021-08-01	2.44	0
3	2021-08-31	2.3	0
3	2021-12-26	2.36	0
3	2022-07-09	2.27	1
3	2022-07-14	2.32	1
3	2022-07-15	2.29	1
3	2022-07-16	2.26	1
3	2022-07-20	2.26	1
3	2022-07-25	2.3	1
3	2022-07-26	2.28	1
3	2022-07-31	2.33	1
3	2022-08-05	2.22	1
4	2022-08-31	1.17	0
4	2022-10-01	1.29	0
4	2022-10-28	1.59	1
4	2022-10-31	1.79	1
4	2022-11-02	1.27	1
4	2022-11-04	1.22	1
4	2022-11-07	1.28	1
4	2022-11-12	1.38	1
4	2022-11-16	1.21	1
4	2022-11-18	1.28	1
4	2022-11-19	1.3	1
4	2022-11-20	1.24	1
4	2022-11-22	1.26	1
5	2021-05-23	1.34	0
5	2021-06-23	1.46	0
5	2022-02-08	1.34	0
5	2022-04-26	2.52	1
5	2022-04-28	1.3	1
5	2022-04-30	1.34	1
5	2022-05-02	1.25	1
5	2022-05-05	1.36	1
5	2022-05-10	1.3	1
5	2022-05-15	1.31	1
5	2022-05-19	1.31	1
6	2021-12-02	1.63	0
6	2022-02-18	1.37	0
6	2022-08-10	1.48	0
6	2022-10-19	1.53	1
6	2022-10-26	2.35	1
6	2022-10-27	1.45	1
6	2022-11-01	1.64	1
6	2022-11-04	1.57	1
6	2022-11-08	1.62	1
6	2022-11-10	1.55	1
6	2022-11-15	1.52	1
7	2021-10-03	0.57	0
7	2022-08-10	0.61	1
7	2022-08-17	0.61	1
7	2022-08-18	0.63	1
7	2022-08-22	0.61	1
7	2022-08-25	0.52	1
7	2022-08-30	0.55	1
7	2022-09-03	0.5	1
7	2022-09-06	0.55	1
7	2022-09-09	0.7	1
8	2021-09-04	0.83	0
8	2021-09-05	0.85	0
8	2022-08-10	0.85	0
8	2022-08-25	0.85	1
8	2022-09-01	0.91	1
8	2022-09-04	0.78	1
8	2022-09-07	0.87	1
8	2022-09-10	0.88	1
8	2022-09-13	0.8	1
8	2022-09-17	0.92	1
8	2022-09-21	0.85	1
8	2022-09-24	0.89	1
9	2021-03-17	0.96	0
9	2021-07-27	0.94	0
9	2021-11-12	1.02	0
9	2022-01-07	0.97	1
9	2022-01-14	0.97	1
9	2022-01-16	0.94	1
9	2022-01-19	1.02	1
9	2022-01-22	0.94	1
9	2022-01-27	0.94	1
9	2022-01-29	0.9	1
9	2022-02-03	0.89	1
10	2022-01-17	2.04	0
10	2022-02-04	2.15	0
10	2022-04-19	1.96	0
10	2022-05-27	2.03	1
10	2022-06-02	2.08	1
10	2022-06-03	4.57	1
10	2022-06-04	3.34	1
10	2022-06-07	2.12	1
10	2022-06-11	2.09	1
10	2022-06-14	2.05	1
10	2022-06-17	2.08	1
10	2022-06-21	2.03	1
10	2022-06-22	2.1	1
10	2022-06-24	2.11	1
11	2021-04-08	1.44	0
11	2021-05-09	1.49	0
11	2022-02-02	1.48	0
11	2022-03-24	1.48	1
11	2022-03-31	1.48	1
11	2022-04-01	2.66	1
11	2022-04-03	1.49	1
11	2022-04-05	1.46	1
11	2022-04-06	1.56	1
11	2022-04-09	1.48	1
11	2022-04-13	1.48	1
11	2022-04-18	1.48	1
11	2022-04-22	1.47	1
12	2021-04-04	1.32	0
12	2021-05-30	1.23	0
12	2022-03-26	1.28	1
12	2022-03-30	3.06	1
12	2022-04-01	1.3	1
12	2022-04-05	1.32	1
12	2022-04-08	1.26	1
12	2022-04-09	1.25	1
12	2022-04-14	1.36	1
12	2022-04-18	1.33	1
12	2022-04-19	1.35	1
12	2022-04-20	1.27	1
12	2022-04-22	1.22	1
13	2021-12-13	0.84	0
13	2022-05-19	0.91	0
13	2022-09-06	0.91	1
13	2022-09-13	0.91	1
13	2022-09-15	0.9	1
13	2022-09-18	0.78	1
13	2022-09-23	0.89	1
13	2022-09-27	0.99	1
13	2022-10-02	0.89	1
13	2022-10-05	0.99	1
14	2021-09-19	1.55	0
14	2022-02-13	1.52	0
14	2022-07-02	1.56	0
14	2022-07-09	1.55	1
14	2022-07-16	1.55	1
14	2022-07-19	1.53	1
14	2022-07-22	1.52	1
14	2022-07-25	1.49	1
14	2022-07-28	1.58	1
14	2022-08-01	1.49	1
14	2022-08-06	1.48	1
15	2021-04-09	0.44	0
15	2022-02-17	0.39	0
15	2022-02-19	0.39	0
15	2022-03-25	0.43	1
15	2022-04-01	0.43	1
15	2022-04-05	0.48	1
15	2022-04-10	0.43	1
15	2022-04-14	0.51	1
15	2022-04-19	0.48	1
15	2022-04-24	0.32	1
16	2021-12-22	1.81	0
16	2022-08-23	1.74	0
16	2022-11-15	1.71	0
16	2022-12-08	1.74	1
16	2022-12-14	1.7	1
16	2022-12-15	2	1
16	2022-12-18	1.72	1
16	2022-12-19	1.65	1
16	2022-12-22	1.69	1
16	2022-12-27	1.77	1
16	2022-12-31	1.73	1
16	2023-01-02	1.72	1
16	2023-01-03	1.72	1
17	2021-10-03	0.96	0
17	2022-04-01	0.97	0
17	2022-05-14	0.89	1
17	2022-05-17	0.95	1
17	2022-05-18	0.96	1
17	2022-05-21	0.97	1
17	2022-05-24	1.02	1
17	2022-05-27	0.98	1
17	2022-06-01	0.95	1
17	2022-06-04	0.98	1
17	2022-06-09	0.9	1
18	2022-01-28	0.68	0
18	2022-03-12	0.64	0
18	2022-05-01	0.6	0
18	2022-12-19	0.71	1
18	2022-12-21	0.68	1
18	2022-12-23	0.73	1
18	2022-12-28	0.68	1
18	2023-01-01	0.59	1
18	2023-01-06	0.7	1
18	2023-01-11	0.69	1
19	2022-02-26	1.08	0
19	2022-03-18	1.03	0
19	2022-06-20	1.13	0
19	2022-11-20	1.06	1
19	2022-11-24	1.09	1
19	2022-11-25	1.37	1
19	2022-11-29	1.05	1
19	2022-12-04	1.1	1
19	2022-12-09	1.07	1
19	2022-12-14	1.12	1
19	2022-12-16	1.04	1
20	2021-01-23	0.72	0
20	2021-03-10	0.72	0
20	2021-04-09	0.62	0
20	2022-01-22	0.7	1
20	2022-01-26	0.7	1
20	2022-01-29	0.84	1
20	2022-02-03	0.7	1
20	2022-02-06	0.74	1
20	2022-02-10	0.72	1
20	2022-02-15	0.64	1
20	2022-02-18	0.71	1
21	2021-02-16	0.84	0
21	2021-09-23	0.77	0
21	2021-12-08	0.7	0
21	2022-01-04	0.83	1
21	2022-01-07	0.84	1
21	2022-01-12	0.84	1
21	2022-01-17	0.93	1
21	2022-01-21	0.8	1
21	2022-01-26	0.8	1
21	2022-01-30	0.78	1
22	2021-07-03	0.98	0
22	2021-08-26	0.86	0
22	2022-04-22	0.87	0
22	2022-05-14	1.59	1
22	2022-05-16	1.04	1
22	2022-05-17	0.88	1
22	2022-05-19	0.83	1
22	2022-05-20	0.82	1
22	2022-05-22	0.91	1
22	2022-05-23	0.86	1
22	2022-05-28	0.9	1
22	2022-06-01	0.92	1
22	2022-06-02	0.92	1
22	2022-06-03	0.97	1
22	2022-06-04	0.86	1
22	2022-06-07	0.86	1
23	2021-12-20	0.47	0
23	2022-03-25	0.44	0
23	2022-09-03	0.45	0
23	2022-09-08	0.5	1
23	2022-09-11	0.49	1
23	2022-09-13	0.47	1
23	2022-09-17	0.5	1
23	2022-09-22	0.46	1
23	2022-09-26	0.46	1
23	2022-09-30	0.48	1
23	2022-10-04	0.42	1
24	2021-09-16	1.76	0
24	2021-09-23	1.82	0
24	2022-05-14	1.81	0
24	2022-07-28	3.07	1
24	2022-07-30	1.8	1
24	2022-08-01	1.72	1
24	2022-08-04	1.75	1
24	2022-08-06	1.73	1
24	2022-08-07	1.74	1
24	2022-08-10	1.73	1
24	2022-08-12	1.85	1
24	2022-08-13	1.83	1
24	2022-08-18	1.8	1
24	2022-08-19	1.9	1
25	2021-04-20	1.37	0
25	2021-08-04	1.29	0
25	2022-02-22	1.34	0
25	2022-03-17	2.04	1
25	2022-03-19	2.04	1
25	2022-03-24	1.3	1
25	2022-03-26	1.32	1
25	2022-03-30	1.26	1
25	2022-04-01	1.31	1
25	2022-04-02	1.36	1
25	2022-04-07	1.38	1
25	2022-04-10	1.26	1
26	2021-07-14	0.6	0
26	2021-10-15	0.67	0
26	2021-11-30	0.66	0
26	2022-03-15	0.66	1
26	2022-03-22	0.66	1
26	2022-03-24	0.6	1
26	2022-03-29	0.69	1
26	2022-04-01	0.64	1
26	2022-04-05	0.57	1
26	2022-04-08	0.76	1
26	2022-04-12	0.61	1
27	2021-04-06	2.09	0
27	2021-06-27	2.04	0
27	2022-02-05	2.11	1
27	2022-02-11	5.54	1
27	2022-02-12	2.11	1
27	2022-02-13	3.26	1
27	2022-02-18	2.16	1
27	2022-02-23	2.13	1
27	2022-02-27	2.07	1
27	2022-03-04	2.09	1
28	2022-02-14	1.57	0
28	2022-06-03	1.54	0
28	2022-12-20	1.5	1
28	2022-12-25	2.01	1
28	2022-12-29	1.47	1
28	2022-12-31	1.54	1
28	2023-01-04	1.49	1
28	2023-01-08	1.54	1
28	2023-01-09	1.47	1
28	2023-01-10	1.66	1
28	2023-01-11	1.48	1
28	2023-01-14	1.6	1
28	2023-01-16	1.51	1
29	2022-03-11	1.12	0
29	2022-11-02	1.01	0
29	2022-11-26	2.98	1
29	2022-11-28	1.05	1
29	2022-11-29	1.09	1
29	2022-12-03	0.99	1
29	2022-12-06	1	1
29	2022-12-10	1.05	1
29	2022-12-11	1.15	1
29	2022-12-12	1.14	1
29	2022-12-17	1.03	1
29	2022-12-21	1.01	1
30	2021-06-24	1.84	0
30	2021-12-21	1.9	0
30	2022-01-24	1.84	0
30	2022-05-22	2.57	1
30	2022-05-23	1.84	1
30	2022-05-27	1.89	1
30	2022-05-31	1.83	1
30	2022-06-01	1.84	1
30	2022-06-06	1.85	1
30	2022-06-10	1.79	1
30	2022-06-12	1.8	1
31	2021-02-08	1.73	0
31	2021-07-09	1.77	0
31	2021-11-12	1.76	0
31	2022-01-25	1.83	1
31	2022-02-01	1.83	1
31	2022-02-02	2.19	1
31	2022-02-06	1.74	1
31	2022-02-08	1.8	1
31	2022-02-13	1.82	1
31	2022-02-14	1.76	1
31	2022-02-16	1.86	1
31	2022-02-18	1.91	1
31	2022-02-20	1.92	1
31	2022-02-21	1.86	1
31	2022-02-22	1.82	1
31	2022-02-23	1.86	1
32	2021-12-03	1.78	0
32	2022-04-15	1.77	1
32	2022-04-19	1.79	1
32	2022-04-22	1.8	1
32	2022-04-23	1.8	1
32	2022-04-24	1.75	1
32	2022-04-27	1.8	1
32	2022-05-01	1.79	1
32	2022-05-04	1.79	1
32	2022-05-08	1.82	1
32	2022-05-11	1.88	1
33	2021-12-30	1.64	0
33	2022-01-11	1.73	0
33	2022-02-13	1.65	0
33	2022-09-17	2.5	1
33	2022-09-20	2.1	1
33	2022-09-24	1.62	1
33	2022-09-26	1.67	1
33	2022-09-27	1.7	1
33	2022-10-02	1.64	1
33	2022-10-04	1.72	1
33	2022-10-07	1.68	1
33	2022-10-10	1.66	1
34	2021-12-23	1.55	0
34	2022-03-13	1.62	0
34	2022-06-14	1.58	0
34	2022-11-20	1.53	1
34	2022-11-26	1.59	1
34	2022-11-28	1.51	1
34	2022-12-03	1.65	1
34	2022-12-05	1.59	1
34	2022-12-07	1.53	1
34	2022-12-11	1.6	1
34	2022-12-14	1.55	1
34	2022-12-16	1.55	1
34	2022-12-18	1.6	1
35	2021-02-20	1.16	0
35	2021-03-02	1.19	0
35	2021-10-08	1.16	0
35	2022-01-22	1.72	1
35	2022-01-23	1.18	1
35	2022-01-25	1.12	1
35	2022-01-28	1.07	1
35	2022-02-01	1.18	1
35	2022-02-03	1.14	1
35	2022-02-05	1.15	1
35	2022-02-09	1.19	1
35	2022-02-14	1.18	1
35	2022-02-15	1.21	1
36	2022-07-24	1.11	0
36	2022-10-06	1.04	0
36	2022-10-30	1.09	1
36	2022-11-01	1.57	1
36	2022-11-05	1.04	1
36	2022-11-06	1.07	1
36	2022-11-08	1.08	1
36	2022-11-09	1.08	1
36	2022-11-12	1.01	1
36	2022-11-15	1.02	1
36	2022-11-20	0.97	1
36	2022-11-24	1.04	1
37	2021-11-11	1.01	0
37	2022-04-29	0.93	0
37	2022-05-10	1.08	1
37	2022-05-11	0.95	1
37	2022-05-15	1	1
37	2022-05-18	0.96	1
37	2022-05-20	0.95	1
37	2022-05-21	1.01	1
37	2022-05-24	0.94	1
37	2022-05-27	0.98	1
37	2022-06-01	0.95	1
37	2022-06-04	1.01	1
37	2022-06-07	1.04	1
38	2021-12-28	0.81	0
38	2022-05-14	0.83	0
38	2022-06-05	0.85	0
38	2022-11-01	0.9	1
38	2022-11-05	0.84	1
38	2022-11-08	0.8	1
38	2022-11-12	0.76	1
38	2022-11-17	0.95	1
38	2022-11-22	0.85	1
38	2022-11-25	0.74	1
38	2022-11-28	0.85	1
39	2021-11-17	1.03	0
39	2021-12-14	1.15	0
39	2021-12-18	1.09	0
39	2022-08-09	1.02	1
39	2022-08-12	1.1	1
39	2022-08-14	1.09	1
39	2022-08-18	1.08	1
39	2022-08-21	1.04	1
39	2022-08-24	1.06	1
39	2022-08-27	1.09	1
39	2022-09-01	1.09	1
40	2021-07-02	0.73	0
40	2021-12-05	0.55	0
40	2022-06-06	0.75	0
40	2022-06-08	0.61	1
40	2022-06-15	0.61	1
40	2022-06-20	0.58	1
40	2022-06-23	0.61	1
40	2022-06-27	0.59	1
40	2022-07-01	0.61	1
40	2022-07-06	0.59	1
41	2021-10-17	2.1	0
41	2021-12-24	2.03	0
41	2022-04-16	1.98	0
41	2022-07-30	1.98	1
41	2022-08-05	2.07	1
41	2022-08-06	2.03	1
41	2022-08-09	2	1
41	2022-08-12	2.01	1
41	2022-08-13	2.04	1
41	2022-08-15	2.15	1
41	2022-08-16	2.02	1
41	2022-08-18	2.09	1
41	2022-08-22	2.02	1
41	2022-08-23	2.06	1
41	2022-08-27	1.96	1
41	2022-08-28	2.08	1
42	2021-12-13	0.64	0
42	2021-12-22	0.76	0
42	2022-08-23	0.73	0
42	2022-10-10	0.66	1
42	2022-10-17	0.66	1
42	2022-10-20	0.66	1
42	2022-10-24	0.67	1
42	2022-10-27	0.66	1
42	2022-10-30	0.77	1
42	2022-11-02	0.71	1
42	2022-11-05	0.67	1
42	2022-11-08	0.58	1
43	2021-09-22	0.98	0
43	2022-02-16	1.03	0
43	2022-03-03	0.99	1
43	2022-03-10	0.99	1
43	2022-03-13	1.02	1
43	2022-03-14	0.99	1
43	2022-03-18	0.97	1
43	2022-03-23	1	1
43	2022-03-28	1.06	1
43	2022-03-31	0.96	1
44	2021-05-04	0.91	0
44	2021-11-01	1.02	0
44	2021-11-11	0.89	0
44	2022-03-06	0.96	1
44	2022-03-13	1.02	1
44	2022-03-17	0.92	1
44	2022-03-20	0.97	1
44	2022-03-23	0.98	1
44	2022-03-28	1.06	1
44	2022-04-02	0.97	1
45	2021-05-10	1.76	0
45	2021-05-16	1.7	0
45	2022-02-16	1.75	0
45	2022-03-13	1.63	1
45	2022-03-17	1.75	1
45	2022-03-19	1.62	1
45	2022-03-20	1.74	1
45	2022-03-25	1.77	1
45	2022-03-28	1.72	1
45	2022-03-31	1.75	1
45	2022-04-04	1.77	1
45	2022-04-08	1.73	1
46	2021-03-01	1.07	0
46	2021-03-22	1.16	0
46	2021-12-05	0.97	0
46	2022-03-01	1.96	1
46	2022-03-04	1.17	1
46	2022-03-06	1.14	1
46	2022-03-10	1.16	1
46	2022-03-15	1.18	1
46	2022-03-20	1.16	1
46	2022-03-22	1.16	1
46	2022-03-26	1.05	1
47	2022-01-30	1.34	0
47	2022-04-13	1.45	0
47	2022-05-14	1.38	1
47	2022-05-21	1.98	1
47	2022-05-24	1.4	1
47	2022-05-28	1.33	1
47	2022-05-30	1.41	1
47	2022-06-01	1.36	1
47	2022-06-05	1.4	1
47	2022-06-06	1.39	1
47	2022-06-07	1.39	1
47	2022-06-09	1.34	1
47	2022-06-13	1.37	1
48	2021-12-31	1.12	0
48	2022-05-13	1.27	0
48	2022-06-07	1.17	0
48	2022-07-23	1.17	1
48	2022-07-29	1.2	1
48	2022-07-30	1.27	1
48	2022-07-31	1.18	1
48	2022-08-03	1.18	1
48	2022-08-08	1.23	1
48	2022-08-09	1.17	1
48	2022-08-11	1.18	1
48	2022-08-13	1.15	1
48	2022-08-15	1.18	1
48	2022-08-18	1.19	1
49	2022-10-24	1.28	0
49	2022-10-27	1.22	0
49	2022-12-17	1.24	1
49	2022-12-19	1.2	1
49	2022-12-21	1.18	1
49	2022-12-24	1.12	1
49	2022-12-29	1.2	1
49	2023-01-03	1.25	1
49	2023-01-07	1.22	1
49	2023-01-11	1.29	1
50	2021-12-13	2.18	0
50	2022-08-15	2.11	0
50	2022-11-21	2.21	0
50	2022-12-10	2.15	1
50	2022-12-13	2.19	1
50	2022-12-15	3.66	1
50	2022-12-16	2.17	1
50	2022-12-19	2.26	1
50	2022-12-24	2.23	1
50	2022-12-25	2.09	1
50	2022-12-29	2.13	1
50	2023-01-01	2.17	1
51	2021-09-10	1.07	0
51	2021-10-05	1.12	0
51	2021-11-04	1.08	0
51	2022-06-01	1.77	1
51	2022-06-02	1.09	1
51	2022-06-06	1.06	1
51	2022-06-09	1.01	1
51	2022-06-10	1.17	1
51	2022-06-15	1.09	1
51	2022-06-19	1.14	1
51	2022-06-21	1.13	1
51	2022-06-25	1.11	1
52	2021-11-13	2.25	0
52	2022-07-05	2.29	0
52	2022-08-17	2.2	0
52	2022-10-20	2.82	1
52	2022-10-21	2.29	1
52	2022-10-22	2.32	1
52	2022-10-23	2.16	1
52	2022-10-28	2.33	1
52	2022-11-01	2.2	1
52	2022-11-04	2.3	1
52	2022-11-08	2.32	1
52	2022-11-10	2.32	1
52	2022-11-13	2.34	1
53	2022-02-28	1.59	0
53	2022-05-22	1.63	0
53	2022-07-07	1.6	0
53	2022-09-29	2.41	1
53	2022-10-04	1.61	1
53	2022-10-05	1.61	1
53	2022-10-08	1.61	1
53	2022-10-11	1.66	1
53	2022-10-16	1.61	1
53	2022-10-17	1.6	1
53	2022-10-22	1.59	1
53	2022-10-26	1.56	1
53	2022-10-27	1.6	1
54	2021-02-11	1.19	0
54	2022-01-17	1.33	0
54	2022-02-07	2.21	1
54	2022-02-10	1.3	1
54	2022-02-13	1.29	1
54	2022-02-17	1.25	1
54	2022-02-21	1.31	1
54	2022-02-23	1.26	1
54	2022-02-24	1.33	1
54	2022-03-01	1.22	1
54	2022-03-04	1.31	1
54	2022-03-05	1.33	1
55	2021-05-07	1.38	0
55	2022-02-01	1.44	0
55	2022-02-06	1.26	0
55	2022-03-27	2.05	1
55	2022-03-31	1.42	1
55	2022-04-02	1.28	1
55	2022-04-07	1.35	1
55	2022-04-08	1.43	1
55	2022-04-11	1.36	1
55	2022-04-12	1.39	1
55	2022-04-17	1.35	1
55	2022-04-19	1.32	1
55	2022-04-21	1.43	1
56	2022-02-28	1.42	0
56	2022-03-27	1.5	0
56	2022-04-24	1.51	0
56	2022-11-08	1.42	1
56	2022-11-12	1.47	1
56	2022-11-15	1.52	1
56	2022-11-20	1.46	1
56	2022-11-24	1.49	1
56	2022-11-28	1.47	1
56	2022-12-01	1.41	1
56	2022-12-05	1.41	1
57	2021-09-05	0.96	0
57	2022-04-05	0.95	0
57	2022-06-16	0.96	0
57	2022-08-10	1.31	1
57	2022-08-11	0.94	1
57	2022-08-13	1.19	1
57	2022-08-14	1	1
57	2022-08-15	0.92	1
57	2022-08-19	1.01	1
57	2022-08-21	0.95	1
57	2022-08-23	0.99	1
57	2022-08-28	0.99	1
57	2022-09-01	0.95	1
58	2021-01-10	0.97	0
58	2021-07-02	1.06	0
58	2021-08-16	1.01	0
58	2022-01-09	1.03	1
58	2022-01-16	1.03	1
58	2022-01-18	1.08	1
58	2022-01-21	1.04	1
58	2022-01-24	0.99	1
58	2022-01-27	1.06	1
58	2022-01-30	1.01	1
58	2022-02-03	1.02	1
58	2022-02-06	1	1
59	2021-10-26	0.63	0
59	2022-01-07	0.73	0
59	2022-04-24	0.71	1
59	2022-04-26	0.7	1
59	2022-04-28	0.56	1
59	2022-05-02	0.7	1
59	2022-05-06	0.65	1
59	2022-05-09	0.7	1
59	2022-05-14	0.71	1
59	2022-05-17	0.72	1
60	2021-05-03	0.74	0
60	2021-09-30	0.68	0
60	2022-04-02	0.63	1
60	2022-04-04	0.68	1
60	2022-04-05	0.61	1
60	2022-04-10	0.68	1
60	2022-04-13	0.66	1
60	2022-04-18	0.7	1
60	2022-04-23	0.6	1
61	2021-12-19	1.37	0
61	2022-01-12	1.38	0
61	2022-05-26	1.4	0
61	2022-09-17	2.24	1
61	2022-09-19	1.42	1
61	2022-09-22	1.45	1
61	2022-09-24	1.36	1
61	2022-09-26	1.41	1
61	2022-09-27	1.42	1
61	2022-09-28	1.37	1
61	2022-10-03	1.44	1
61	2022-10-05	1.34	1
61	2022-10-07	1.4	1
61	2022-10-12	1.42	1
62	2021-09-04	1.5	0
62	2021-11-22	1.47	0
62	2022-08-22	2.01	1
62	2022-08-23	1.52	1
62	2022-08-27	1.49	1
62	2022-09-01	1.61	1
62	2022-09-04	1.48	1
62	2022-09-07	1.51	1
62	2022-09-08	1.48	1
62	2022-09-11	1.51	1
63	2021-12-28	1.27	0
63	2022-01-05	1.23	0
63	2022-03-04	1.19	0
63	2022-03-26	1.96	1
63	2022-03-27	1.25	1
63	2022-03-29	1.62	1
63	2022-04-01	1.26	1
63	2022-04-03	1.23	1
63	2022-04-08	1.19	1
63	2022-04-11	1.21	1
63	2022-04-12	1.18	1
63	2022-04-14	1.3	1
63	2022-04-16	1.3	1
63	2022-04-18	1.19	1
64	2022-05-27	1.81	0
64	2022-09-10	1.86	0
64	2022-10-27	1.73	0
64	2022-12-02	1.8	1
64	2022-12-08	1.87	1
64	2022-12-13	1.78	1
64	2022-12-14	1.83	1
64	2022-12-19	1.89	1
64	2022-12-24	1.87	1
64	2022-12-29	1.84	1
65	2021-04-29	0.99	0
65	2021-09-08	0.97	0
65	2021-09-14	0.98	0
65	2022-02-01	0.94	1
65	2022-02-08	0.94	1
65	2022-02-10	0.96	1
65	2022-02-14	0.9	1
65	2022-02-17	0.94	1
65	2022-02-21	0.92	1
65	2022-02-25	0.92	1
65	2022-03-01	1	1
66	2021-08-14	0.37	0
66	2022-01-09	0.41	0
66	2022-05-15	0.31	0
66	2022-06-01	0.38	1
66	2022-06-08	0.38	1
66	2022-06-12	0.32	1
66	2022-06-17	0.33	1
66	2022-06-21	0.33	1
66	2022-06-26	0.32	1
66	2022-06-30	0.4	1
67	2022-05-11	1.95	0
67	2022-05-31	1.92	0
67	2022-08-08	1.87	0
67	2022-08-24	3.36	1
67	2022-08-28	1.92	1
67	2022-08-29	1.82	1
67	2022-09-03	1.91	1
67	2022-09-04	2.02	1
67	2022-09-05	1.88	1
67	2022-09-10	1.85	1
67	2022-09-12	1.91	1
67	2022-09-15	1.98	1
67	2022-09-17	1.87	1
67	2022-09-20	1.95	1
68	2021-11-14	0.86	0
68	2022-02-08	0.88	0
68	2022-07-21	0.84	1
68	2022-07-28	0.84	1
68	2022-08-02	0.74	1
68	2022-08-06	0.7	1
68	2022-08-10	0.78	1
68	2022-08-13	0.85	1
68	2022-08-17	0.8	1
68	2022-08-20	0.85	1
69	2022-05-09	0.71	0
69	2022-05-15	0.9	0
69	2022-08-12	0.88	0
69	2022-10-26	0.85	1
69	2022-11-02	0.85	1
69	2022-11-07	0.82	1
69	2022-11-10	0.9	1
69	2022-11-15	0.84	1
69	2022-11-18	0.91	1
69	2022-11-21	0.82	1
69	2022-11-25	0.79	1
70	2021-03-04	2.01	0
70	2021-03-26	1.87	0
70	2021-03-30	1.93	0
70	2022-01-27	1.94	1
70	2022-02-03	3.31	1
70	2022-02-04	1.91	1
70	2022-02-06	1.95	1
70	2022-02-10	2.02	1
70	2022-02-14	1.97	1
70	2022-02-19	1.94	1
70	2022-02-20	1.95	1
70	2022-02-23	1.91	1
70	2022-02-26	1.98	1
71	2021-05-16	1.05	0
71	2021-09-03	1.08	0
71	2021-12-07	1.1	0
71	2022-01-01	1.01	1
71	2022-01-04	1.15	1
71	2022-01-09	1.02	1
71	2022-01-14	1.1	1
71	2022-01-17	1.04	1
71	2022-01-20	1.11	1
71	2022-01-24	1.03	1
71	2022-01-27	1.11	1
72	2021-01-25	0.57	0
72	2021-08-08	0.71	0
72	2021-09-13	0.59	0
72	2022-01-10	0.7	1
72	2022-01-13	0.63	1
72	2022-01-14	0.73	1
72	2022-01-17	0.57	1
72	2022-01-20	0.69	1
72	2022-01-24	0.73	1
72	2022-01-28	0.61	1
72	2022-02-01	0.62	1
72	2022-02-05	0.71	1
73	2021-05-04	1.31	0
73	2021-11-08	1.36	0
73	2022-02-13	1.35	0
73	2022-03-04	1.28	1
73	2022-03-10	1.34	1
73	2022-03-12	1.34	1
73	2022-03-15	1.36	1
73	2022-03-16	1.4	1
73	2022-03-17	1.28	1
73	2022-03-18	1.34	1
73	2022-03-21	1.35	1
73	2022-03-24	1.27	1
73	2022-03-29	1.36	1
73	2022-04-01	1.32	1
74	2021-11-18	1.1	0
74	2022-05-23	1.08	0
74	2022-08-25	1.17	1
74	2022-08-31	1.14	1
74	2022-09-01	1.11	1
74	2022-09-05	1.12	1
74	2022-09-10	1.19	1
74	2022-09-14	1.14	1
74	2022-09-17	1.16	1
74	2022-09-22	1.14	1
75	2022-01-31	1.08	0
75	2022-02-22	1.22	0
75	2022-09-02	1.25	0
75	2022-11-02	2.47	1
75	2022-11-04	1.23	1
75	2022-11-07	1.19	1
75	2022-11-12	1.19	1
75	2022-11-16	1.16	1
75	2022-11-20	1.22	1
75	2022-11-21	1.22	1
75	2022-11-26	1.2	1
76	2022-01-21	1.47	0
76	2022-07-06	1.49	0
76	2022-08-07	1.52	0
76	2022-10-01	1.45	1
76	2022-10-05	1.47	1
76	2022-10-06	1.41	1
76	2022-10-10	1.53	1
76	2022-10-13	1.44	1
76	2022-10-16	1.4	1
76	2022-10-20	1.45	1
76	2022-10-25	1.43	1
77	2021-04-22	1.06	0
77	2021-05-04	0.88	0
77	2021-07-19	0.95	0
77	2022-03-27	1.67	1
77	2022-03-30	1.01	1
77	2022-03-31	0.99	1
77	2022-04-03	1.04	1
77	2022-04-06	0.97	1
77	2022-04-10	1.04	1
77	2022-04-12	1.02	1
77	2022-04-17	1	1
77	2022-04-21	1.07	1
78	2021-04-18	1.64	0
78	2021-12-08	1.54	0
78	2022-01-18	1.66	1
78	2022-01-25	4.39	1
78	2022-01-26	3.52	1
78	2022-01-29	1.65	1
78	2022-01-30	1.6	1
78	2022-02-01	1.6	1
78	2022-02-02	1.7	1
78	2022-02-04	1.7	1
78	2022-02-06	1.65	1
78	2022-02-09	1.56	1
78	2022-02-11	1.62	1
78	2022-02-14	1.67	1
78	2022-02-17	1.71	1
79	2022-03-02	1.12	0
79	2022-05-26	1.08	0
79	2022-07-21	1.01	0
79	2022-10-12	1.03	1
79	2022-10-15	1.79	1
79	2022-10-18	1.1	1
79	2022-10-19	1.11	1
79	2022-10-24	1.07	1
79	2022-10-28	1.01	1
79	2022-10-29	1.01	1
79	2022-10-30	1.04	1
79	2022-11-01	1.02	1
79	2022-11-03	1.22	1
79	2022-11-04	1.11	1
79	2022-11-08	1.17	1
80	2021-12-24	1.49	0
80	2022-07-31	1.48	0
80	2022-10-11	1.43	1
80	2022-10-13	1.44	1
80	2022-10-16	1.37	1
80	2022-10-20	1.42	1
80	2022-10-23	1.47	1
80	2022-10-27	1.41	1
80	2022-10-30	1.44	1
80	2022-11-02	1.44	1
81	2021-06-07	2.02	0
81	2022-01-24	1.96	0
81	2022-03-03	1.97	0
81	2022-06-04	1.94	1
81	2022-06-08	1.99	1
81	2022-06-10	1.96	1
81	2022-06-11	2.05	1
81	2022-06-14	1.97	1
81	2022-06-18	2.04	1
81	2022-06-20	1.99	1
81	2022-06-21	1.96	1
81	2022-06-22	2.03	1
81	2022-06-25	1.96	1
81	2022-06-28	1.97	1
81	2022-06-29	1.97	1
82	2021-05-22	1.4	0
82	2021-10-05	1.52	0
82	2022-04-24	1.51	1
82	2022-05-01	2.14	1
82	2022-05-04	1.58	1
82	2022-05-05	1.54	1
82	2022-05-09	1.5	1
82	2022-05-12	1.5	1
82	2022-05-14	1.53	1
82	2022-05-18	1.54	1
82	2022-05-19	1.49	1
82	2022-05-23	1.47	1
82	2022-05-24	1.51	1
83	2021-05-09	1.03	0
83	2021-05-23	1.02	0
83	2021-12-12	1.02	0
83	2022-04-16	1.06	1
83	2022-04-20	1.03	1
83	2022-04-23	1.01	1
83	2022-04-26	1.04	1
83	2022-04-29	1.13	1
83	2022-05-03	1.03	1
83	2022-05-07	0.92	1
83	2022-05-11	1.01	1
84	2021-06-17	1.96	0
84	2021-08-24	1.94	0
84	2021-11-08	2	0
84	2022-06-02	2.4	1
84	2022-06-07	2.14	1
84	2022-06-11	2.05	1
84	2022-06-13	1.97	1
84	2022-06-14	1.96	1
84	2022-06-17	1.96	1
84	2022-06-22	2.01	1
84	2022-06-27	2.03	1
84	2022-06-28	2.08	1
85	2021-04-10	1.88	0
85	2021-07-28	1.85	0
85	2021-11-27	1.93	0
85	2022-02-26	1.91	1
85	2022-03-01	2.01	1
85	2022-03-05	3.17	1
85	2022-03-08	1.85	1
85	2022-03-09	1.91	1
85	2022-03-12	1.87	1
85	2022-03-14	1.95	1
85	2022-03-19	1.93	1
85	2022-03-22	1.94	1
85	2022-03-27	1.9	1
86	2021-08-26	1.54	0
86	2022-01-02	1.53	0
86	2022-05-09	1.52	0
86	2022-07-15	1.87	1
86	2022-07-18	1.59	1
86	2022-07-19	1.9	1
86	2022-07-21	1.53	1
86	2022-07-25	1.62	1
86	2022-07-27	1.56	1
86	2022-07-29	1.58	1
86	2022-08-01	1.55	1
86	2022-08-02	1.48	1
86	2022-08-04	1.52	1
86	2022-08-09	1.63	1
87	2021-04-13	1.38	0
87	2021-05-25	1.33	0
87	2022-01-20	1.34	0
87	2022-03-07	2.78	1
87	2022-03-08	1.37	1
87	2022-03-09	2.75	1
87	2022-03-13	1.43	1
87	2022-03-14	1.35	1
87	2022-03-15	1.3	1
87	2022-03-20	1.38	1
87	2022-03-21	1.35	1
87	2022-03-23	1.36	1
87	2022-03-28	1.38	1
88	2021-11-04	0.78	0
88	2021-11-20	0.88	0
88	2022-03-15	0.8	0
88	2022-05-24	0.88	1
88	2022-05-31	0.88	1
88	2022-06-01	0.89	1
88	2022-06-04	0.89	1
88	2022-06-07	0.94	1
88	2022-06-12	0.91	1
88	2022-06-15	0.92	1
88	2022-06-19	0.9	1
88	2022-06-23	0.92	1
89	2021-12-05	0.91	0
89	2022-09-02	0.86	0
89	2022-11-24	0.89	1
89	2022-12-01	0.89	1
89	2022-12-04	0.94	1
89	2022-12-09	0.8	1
89	2022-12-12	0.86	1
89	2022-12-15	0.83	1
89	2022-12-20	0.78	1
90	2021-04-27	2.27	0
90	2021-06-11	2.28	0
90	2021-09-11	2.18	0
90	2022-03-21	3	1
90	2022-03-23	4.36	1
90	2022-03-26	2.31	1
90	2022-03-27	2.3	1
90	2022-04-01	2.28	1
90	2022-04-02	2.31	1
90	2022-04-06	2.32	1
90	2022-04-10	2.31	1
90	2022-04-15	2.37	1
91	2021-10-02	1.12	0
91	2022-02-17	1.08	0
91	2022-05-05	1.04	0
91	2022-06-11	1.1	1
91	2022-06-14	1.08	1
91	2022-06-16	1.06	1
91	2022-06-20	1.09	1
91	2022-06-25	1.05	1
91	2022-06-28	1.06	1
91	2022-07-01	1.16	1
91	2022-07-06	1.15	1
92	2022-01-08	0.75	0
92	2022-01-12	0.75	0
92	2022-02-11	0.65	0
92	2022-05-14	0.7	1
92	2022-05-16	0.7	1
92	2022-05-19	0.76	1
92	2022-05-24	0.71	1
92	2022-05-28	0.69	1
92	2022-06-02	0.74	1
92	2022-06-06	0.75	1
93	2021-02-28	0.86	0
93	2021-10-02	0.83	0
93	2022-02-17	2.47	1
93	2022-02-20	0.84	1
93	2022-02-21	0.77	1
93	2022-02-23	0.93	1
93	2022-02-24	0.8	1
93	2022-02-25	0.82	1
93	2022-03-02	0.89	1
93	2022-03-04	0.8	1
93	2022-03-07	0.84	1
93	2022-03-09	0.8	1
93	2022-03-13	0.86	1
94	2021-10-24	1.35	0
94	2021-12-19	1.23	0
94	2022-03-08	1.39	1
94	2022-03-15	1.39	1
94	2022-03-17	1.28	1
94	2022-03-21	1.45	1
94	2022-03-22	1.35	1
94	2022-03-24	1.39	1
94	2022-03-25	1.44	1
94	2022-03-28	1.47	1
94	2022-03-29	1.46	1
94	2022-04-01	1.48	1
94	2022-04-03	1.29	1
94	2022-04-07	1.36	1
95	2021-11-22	1.07	0
95	2021-12-14	1.13	0
95	2022-06-20	1.08	1
95	2022-06-27	1.08	1
95	2022-06-28	1.67	1
95	2022-06-29	1.43	1
95	2022-07-04	0.99	1
95	2022-07-06	1.12	1
95	2022-07-07	1.08	1
95	2022-07-12	1.01	1
95	2022-07-16	1.04	1
95	2022-07-17	1.04	1
95	2022-07-18	1.09	1
96	2022-01-21	1.15	0
96	2022-02-04	0.97	0
96	2022-03-15	1.03	0
96	2022-12-21	1.02	1
96	2022-12-28	1.02	1
96	2022-12-30	1.05	1
96	2023-01-01	1.04	1
96	2023-01-05	0.88	1
96	2023-01-07	0.94	1
96	2023-01-10	1.01	1
96	2023-01-15	1.07	1
96	2023-01-19	1.05	1
97	2021-09-26	0.81	0
97	2021-09-27	0.65	0
97	2022-06-07	0.74	0
97	2022-08-17	0.73	1
97	2022-08-24	0.73	1
97	2022-08-27	0.69	1
97	2022-08-30	0.85	1
97	2022-09-03	0.71	1
97	2022-09-07	0.73	1
97	2022-09-11	0.67	1
97	2022-09-16	0.67	1
98	2021-08-05	1.21	0
98	2021-08-23	1.17	0
98	2021-11-09	1.14	0
98	2022-04-04	1.15	1
98	2022-04-07	3.34	1
98	2022-04-08	1.19	1
98	2022-04-11	1.18	1
98	2022-04-14	1.13	1
98	2022-04-15	1.28	1
98	2022-04-16	1.21	1
98	2022-04-20	1.16	1
98	2022-04-22	1.18	1
98	2022-04-25	1.15	1
98	2022-04-29	1.17	1
98	2022-05-01	1.15	1
99	2022-01-16	0.76	0
99	2022-11-14	0.66	0
99	2022-11-19	0.8	1
99	2022-11-26	0.83	1
99	2022-12-01	0.75	1
99	2022-12-06	0.89	1
99	2022-12-10	0.79	1
99	2022-12-15	0.81	1
100	2021-12-29	0.51	0
100	2022-04-28	0.51	0
100	2022-07-04	0.51	0
100	2022-07-29	0.62	1
100	2022-08-02	0.49	1
100	2022-08-03	0.48	1
100	2022-08-07	0.41	1
100	2022-08-11	0.52	1
100	2022-08-15	0.45	1
100	2022-08-19	0.51	1
100	2022-08-23	0.44	1
101	2021-07-25	0.9	0
101	2021-07-30	0.94	0
101	2021-09-26	1.04	0
101	2022-05-04	1	1
101	2022-05-07	1.08	1
101	2022-05-11	1.06	1
101	2022-05-14	1.03	1
101	2022-05-19	0.99	1
101	2022-05-22	1.05	1
101	2022-05-25	0.98	1
101	2022-05-30	0.98	1
102	2021-09-02	0.81	0
102	2022-05-16	0.79	0
102	2022-06-19	0.68	0
102	2022-07-28	0.92	1
102	2022-07-31	0.9	1
102	2022-08-01	1.71	1
102	2022-08-06	0.83	1
102	2022-08-10	0.82	1
102	2022-08-12	0.95	1
102	2022-08-17	0.94	1
102	2022-08-22	0.96	1
103	2021-07-22	1.58	0
103	2022-01-01	1.62	0
103	2022-03-16	1.63	0
103	2022-06-16	1.63	1
103	2022-06-23	1.63	1
103	2022-06-26	1.72	1
103	2022-06-27	1.67	1
103	2022-06-29	1.62	1
103	2022-07-01	1.61	1
103	2022-07-04	1.7	1
103	2022-07-06	1.64	1
103	2022-07-08	1.59	1
103	2022-07-12	1.62	1
103	2022-07-14	1.63	1
104	2022-02-04	0.53	0
104	2022-03-09	0.56	0
104	2022-07-13	0.45	0
104	2022-09-23	0.51	1
104	2022-09-30	0.51	1
104	2022-10-01	0.43	1
104	2022-10-04	0.48	1
104	2022-10-08	0.59	1
104	2022-10-11	0.42	1
104	2022-10-16	0.49	1
104	2022-10-20	0.52	1
105	2022-09-16	1.23	0
105	2022-09-17	1.26	0
105	2022-10-25	1.15	1
105	2022-10-29	1.19	1
105	2022-11-01	1.14	1
105	2022-11-06	1.17	1
105	2022-11-08	1.16	1
105	2022-11-11	1.13	1
105	2022-11-16	1.18	1
105	2022-11-19	1.11	1
106	2022-03-25	1.36	0
106	2022-04-08	1.58	0
106	2022-08-02	1.59	0
106	2022-10-30	1.57	1
106	2022-11-06	1.57	1
106	2022-11-09	1.59	1
106	2022-11-14	1.55	1
106	2022-11-17	1.58	1
106	2022-11-21	1.52	1
106	2022-11-24	1.56	1
106	2022-11-29	1.62	1
107	2022-04-29	1.45	0
107	2022-06-02	1.44	0
107	2022-07-01	1.23	0
107	2022-08-13	1.42	1
107	2022-08-20	1.42	1
107	2022-08-21	2.81	1
107	2022-08-26	1.46	1
107	2022-08-30	1.46	1
107	2022-08-31	1.34	1
107	2022-09-04	1.44	1
107	2022-09-06	1.38	1
107	2022-09-10	1.42	1
108	2022-01-28	1.34	0
108	2022-07-11	1.24	0
108	2022-07-15	1.22	0
108	2022-08-25	1.33	1
108	2022-08-31	1.29	1
108	2022-09-01	1.34	1
108	2022-09-06	1.3	1
108	2022-09-07	1.29	1
108	2022-09-09	1.29	1
108	2022-09-10	1.35	1
108	2022-09-15	1.25	1
108	2022-09-20	1.24	1
109	2022-05-28	0.95	0
109	2022-06-14	0.81	0
109	2022-12-09	0.87	1
109	2022-12-10	0.89	1
109	2022-12-16	0.87	1
109	2022-12-17	1.92	1
109	2022-12-18	1.42	1
109	2022-12-20	0.93	1
109	2022-12-22	0.82	1
109	2022-12-23	0.89	1
109	2022-12-26	0.76	1
109	2022-12-31	0.99	1
109	2023-01-04	0.86	1
109	2023-01-05	0.78	1
110	2022-01-01	0.75	0
110	2022-04-28	0.79	0
110	2022-05-20	0.76	0
110	2022-11-24	0.77	1
110	2022-12-01	0.77	1
110	2022-12-04	0.86	1
110	2022-12-09	0.83	1
110	2022-12-12	0.81	1
110	2022-12-17	0.71	1
110	2022-12-21	0.82	1
111	2022-02-05	0.72	0
111	2022-03-02	0.72	0
111	2022-05-19	0.66	0
111	2022-10-05	1	1
111	2022-10-07	0.7	1
111	2022-10-09	0.73	1
111	2022-10-11	0.7	1
111	2022-10-14	0.66	1
111	2022-10-15	0.7	1
111	2022-10-18	0.75	1
111	2022-10-19	0.71	1
111	2022-10-24	0.69	1
111	2022-10-29	0.66	1
112	2021-04-23	1.35	0
112	2021-06-15	1.3	0
112	2022-03-28	1.23	0
112	2022-04-19	1.43	1
112	2022-04-23	2.7	1
112	2022-04-26	1.29	1
112	2022-04-29	1.31	1
112	2022-05-03	1.26	1
112	2022-05-04	1.3	1
112	2022-05-08	1.32	1
112	2022-05-11	1.28	1
112	2022-05-16	1.35	1
113	2021-06-02	0.69	0
113	2021-10-29	0.55	0
113	2022-04-15	0.74	1
113	2022-04-17	0.73	1
113	2022-04-18	0.56	1
113	2022-04-21	0.66	1
113	2022-04-25	0.7	1
113	2022-04-28	0.75	1
113	2022-05-02	0.79	1
113	2022-05-07	0.67	1
113	2022-05-10	0.81	1
114	2021-08-11	0.97	0
114	2021-08-21	0.95	0
114	2022-05-18	1.02	0
114	2022-05-29	0.93	1
114	2022-05-31	0.94	1
114	2022-06-02	0.99	1
114	2022-06-07	0.93	1
114	2022-06-11	0.92	1
114	2022-06-15	1.03	1
114	2022-06-19	0.99	1
114	2022-06-23	0.96	1
115	2021-08-12	1.11	0
115	2021-10-27	0.98	0
115	2022-05-31	1.71	1
115	2022-06-03	1.07	1
115	2022-06-04	1.71	1
115	2022-06-09	1.1	1
115	2022-06-10	1.02	1
115	2022-06-13	1.09	1
115	2022-06-15	1.11	1
115	2022-06-16	1.02	1
115	2022-06-18	1.04	1
115	2022-06-19	0.97	1
115	2022-06-21	1.08	1
115	2022-06-23	1.06	1
115	2022-06-25	1.01	1
116	2021-06-26	0.81	0
116	2022-02-28	0.92	0
116	2022-04-05	0.86	1
116	2022-04-12	0.86	1
116	2022-04-13	1.83	1
116	2022-04-16	0.88	1
116	2022-04-21	0.93	1
116	2022-04-25	0.88	1
116	2022-04-27	0.9	1
116	2022-04-29	0.82	1
116	2022-04-30	0.84	1
116	2022-05-05	0.92	1
117	2022-03-01	1.33	0
117	2022-03-30	1.33	0
117	2022-08-21	1.39	0
117	2022-09-05	1.37	1
117	2022-09-12	1.37	1
117	2022-09-15	1.45	1
117	2022-09-18	1.46	1
117	2022-09-22	1.29	1
117	2022-09-26	1.31	1
117	2022-09-30	1.39	1
117	2022-10-03	1.41	1
118	2022-03-09	1.38	0
118	2022-04-12	1.25	0
118	2022-06-02	1.27	1
118	2022-06-09	1.27	1
118	2022-06-10	1.29	1
118	2022-06-14	1.33	1
118	2022-06-18	1.27	1
118	2022-06-22	1.33	1
118	2022-06-25	1.23	1
118	2022-06-28	1.22	1
119	2021-06-04	0.75	0
119	2021-07-16	0.81	0
119	2022-04-08	0.78	0
119	2022-05-28	0.73	1
119	2022-06-04	0.73	1
119	2022-06-05	0.77	1
119	2022-06-10	0.6	1
119	2022-06-13	0.75	1
119	2022-06-17	0.66	1
119	2022-06-22	0.72	1
119	2022-06-25	0.73	1
120	2021-05-16	1.17	0
120	2021-06-07	1.13	0
120	2021-08-13	1.12	0
120	2022-01-04	1.65	1
120	2022-01-05	1.18	1
120	2022-01-07	1.15	1
120	2022-01-12	1.15	1
120	2022-01-15	1.21	1
120	2022-01-19	1.19	1
120	2022-01-20	1.14	1
120	2022-01-25	1.2	1
121	2022-05-13	1.58	0
121	2022-11-15	1.52	1
121	2022-11-22	2.38	1
121	2022-11-27	1.54	1
121	2022-11-29	1.54	1
121	2022-12-04	1.45	1
121	2022-12-05	1.5	1
121	2022-12-06	1.55	1
121	2022-12-11	1.58	1
122	2021-10-23	1.15	0
122	2022-03-18	1.3	0
122	2022-09-22	1.25	1
122	2022-09-29	1.25	1
122	2022-10-01	1.3	1
122	2022-10-03	1.34	1
122	2022-10-05	1.21	1
122	2022-10-09	1.26	1
122	2022-10-14	1.21	1
122	2022-10-18	1.11	1
123	2021-12-22	0.9	0
123	2022-08-14	1.06	0
123	2022-09-30	0.98	1
123	2022-10-07	0.98	1
123	2022-10-08	1	1
123	2022-10-12	0.95	1
123	2022-10-15	1.01	1
123	2022-10-18	0.97	1
123	2022-10-21	0.95	1
123	2022-10-24	1.06	1
123	2022-10-28	0.91	1
124	2022-02-15	0.34	0
124	2022-03-06	0.32	0
124	2022-09-29	0.31	0
124	2022-10-13	0.43	1
124	2022-10-15	0.41	1
124	2022-10-16	0.44	1
124	2022-10-19	0.36	1
124	2022-10-22	0.4	1
124	2022-10-26	0.39	1
124	2022-10-31	0.42	1
124	2022-11-03	0.44	1
125	2022-02-15	2.03	0
125	2022-05-05	2.01	0
125	2022-05-06	2.09	0
125	2022-10-01	1.91	1
125	2022-10-04	5.59	1
125	2022-10-06	3.23	1
125	2022-10-11	1.95	1
125	2022-10-14	2.04	1
125	2022-10-17	2.07	1
125	2022-10-19	2.05	1
125	2022-10-21	1.91	1
125	2022-10-22	2.02	1
125	2022-10-23	2.06	1
125	2022-10-24	2.04	1
126	2021-08-28	0.53	0
126	2022-01-08	0.6	0
126	2022-02-17	0.55	1
126	2022-02-24	0.55	1
126	2022-02-26	0.57	1
126	2022-03-03	0.56	1
126	2022-03-06	0.67	1
126	2022-03-11	0.57	1
126	2022-03-15	0.52	1
127	2022-03-06	1.75	0
127	2022-07-31	1.73	0
127	2022-09-17	1.8	0
127	2022-11-23	2.73	1
127	2022-11-27	2.78	1
127	2022-11-28	1.72	1
127	2022-11-29	1.73	1
127	2022-11-30	1.81	1
127	2022-12-03	1.69	1
127	2022-12-05	1.72	1
127	2022-12-08	1.65	1
127	2022-12-10	1.7	1
127	2022-12-13	1.72	1
127	2022-12-14	1.71	1
127	2022-12-16	1.7	1
127	2022-12-19	1.75	1
128	2021-09-29	0.55	0
128	2021-10-09	0.51	0
128	2022-07-11	0.57	0
128	2022-08-23	0.63	1
128	2022-08-26	0.56	1
128	2022-08-30	0.6	1
128	2022-09-03	0.62	1
128	2022-09-06	0.5	1
128	2022-09-10	0.64	1
128	2022-09-14	0.6	1
128	2022-09-18	0.63	1
129	2022-01-02	1.58	0
129	2022-01-09	1.55	0
129	2022-05-01	1.69	0
129	2022-09-05	1.72	1
129	2022-09-09	1.7	1
129	2022-09-10	3.92	1
129	2022-09-13	1.76	1
129	2022-09-18	1.64	1
129	2022-09-21	1.71	1
129	2022-09-22	1.67	1
129	2022-09-26	1.67	1
129	2022-10-01	1.61	1
130	2022-03-12	1.01	0
130	2022-07-19	1.03	0
130	2022-09-24	1.07	0
130	2022-11-29	1.05	1
130	2022-12-05	1.08	1
130	2022-12-08	1.02	1
130	2022-12-11	0.98	1
130	2022-12-14	1.07	1
130	2022-12-19	0.96	1
130	2022-12-23	1.04	1
130	2022-12-25	1.07	1
131	2021-04-11	0.51	0
131	2021-08-06	0.58	0
131	2021-10-12	0.55	0
131	2022-02-01	0.52	1
131	2022-02-08	0.52	1
131	2022-02-09	0.46	1
131	2022-02-12	0.52	1
131	2022-02-17	0.63	1
131	2022-02-20	0.56	1
131	2022-02-25	0.55	1
131	2022-02-28	0.5	1
131	2022-03-03	0.48	1
132	2022-03-24	0.58	0
132	2022-04-04	0.53	0
132	2022-09-22	0.51	0
132	2022-11-05	0.56	1
132	2022-11-06	0.54	1
132	2022-11-09	0.51	1
132	2022-11-13	0.62	1
132	2022-11-16	0.52	1
132	2022-11-21	0.51	1
132	2022-11-25	0.44	1
132	2022-11-28	0.53	1
133	2022-01-24	0.49	0
133	2022-04-24	0.52	0
133	2022-05-14	0.61	1
133	2022-05-17	0.51	1
133	2022-05-18	0.51	1
133	2022-05-23	0.56	1
133	2022-05-28	0.58	1
133	2022-06-02	0.42	1
133	2022-06-06	0.44	1
134	2021-12-24	0.97	0
134	2022-03-12	0.91	0
134	2022-07-03	0.82	0
134	2022-08-11	0.99	1
134	2022-08-14	0.92	1
134	2022-08-17	0.92	1
134	2022-08-21	0.91	1
134	2022-08-25	1	1
134	2022-08-29	0.96	1
134	2022-09-01	0.89	1
134	2022-09-06	0.92	1
135	2021-05-05	0.53	0
135	2021-12-24	0.45	0
135	2022-02-14	0.47	1
135	2022-02-17	0.55	1
135	2022-02-21	0.57	1
135	2022-02-26	0.56	1
135	2022-03-02	0.52	1
135	2022-03-05	0.61	1
135	2022-03-10	0.68	1
136	2021-08-12	1.62	0
136	2021-10-03	1.59	0
136	2022-01-27	1.74	0
136	2022-03-11	1.69	1
136	2022-03-18	1.69	1
136	2022-03-19	1.7	1
136	2022-03-22	1.7	1
136	2022-03-25	1.74	1
136	2022-03-27	1.74	1
136	2022-04-01	1.71	1
136	2022-04-05	1.71	1
136	2022-04-07	1.67	1
136	2022-04-09	1.75	1
136	2022-04-10	1.72	1
137	2022-02-12	2.61	0
137	2022-03-19	2.53	1
137	2022-03-24	4.83	1
137	2022-03-27	2.68	1
137	2022-03-31	2.68	1
137	2022-04-01	2.57	1
137	2022-04-06	2.63	1
137	2022-04-11	2.7	1
137	2022-04-15	2.59	1
138	2021-09-20	0.57	0
138	2021-10-08	0.62	0
138	2022-07-01	0.63	1
138	2022-07-03	0.61	1
138	2022-07-04	0.67	1
138	2022-07-08	0.62	1
138	2022-07-11	0.74	1
138	2022-07-14	0.66	1
138	2022-07-19	0.63	1
138	2022-07-22	0.53	1
138	2022-07-26	0.58	1
139	2021-02-15	1.71	0
139	2021-07-13	1.73	0
139	2021-08-25	1.8	0
139	2022-02-06	5.01	1
139	2022-02-08	2.87	1
139	2022-02-13	1.79	1
139	2022-02-16	1.73	1
139	2022-02-19	1.69	1
139	2022-02-23	1.85	1
139	2022-02-26	1.74	1
139	2022-02-28	1.83	1
140	2021-12-05	1.69	0
140	2021-12-31	1.7	0
140	2022-07-12	1.86	1
140	2022-07-15	1.75	1
140	2022-07-16	2.4	1
140	2022-07-20	1.8	1
140	2022-07-25	1.72	1
140	2022-07-30	1.67	1
140	2022-08-01	1.73	1
140	2022-08-05	1.81	1
141	2022-04-11	1.41	0
141	2022-08-05	1.38	0
141	2022-09-07	1.44	1
141	2022-09-11	1.4	1
141	2022-09-14	2.42	1
141	2022-09-17	1.43	1
141	2022-09-18	1.41	1
141	2022-09-22	1.39	1
141	2022-09-26	1.49	1
141	2022-09-29	1.48	1
141	2022-10-04	1.51	1
141	2022-10-06	1.48	1
142	2021-09-12	0.75	0
142	2021-11-05	0.77	0
142	2022-04-13	0.8	0
142	2022-06-10	0.71	1
142	2022-06-17	0.71	1
142	2022-06-18	0.76	1
142	2022-06-21	0.62	1
142	2022-06-25	0.69	1
142	2022-06-30	0.73	1
142	2022-07-05	0.65	1
142	2022-07-09	0.69	1
143	2022-07-04	1.12	0
143	2022-10-06	1.15	1
143	2022-10-13	3.34	1
143	2022-10-14	2.6	1
143	2022-10-15	1.8	1
143	2022-10-17	1.14	1
143	2022-10-22	1.07	1
143	2022-10-24	1.21	1
143	2022-10-27	1.17	1
143	2022-10-31	1.13	1
143	2022-11-03	1.1	1
144	2021-05-27	1.07	0
144	2021-05-30	1.11	0
144	2021-09-05	1.07	0
144	2022-03-28	1.06	1
144	2022-04-04	1.06	1
144	2022-04-08	1.04	1
144	2022-04-11	1.1	1
144	2022-04-16	1.04	1
144	2022-04-18	1.01	1
144	2022-04-23	1	1
144	2022-04-25	1.12	1
145	2022-01-30	1.6	0
145	2022-02-01	1.6	0
145	2022-04-09	1.55	0
145	2022-09-26	1.88	1
145	2022-09-29	1.6	1
145	2022-09-30	1.87	1
145	2022-10-05	1.49	1
145	2022-10-10	1.55	1
145	2022-10-15	1.55	1
145	2022-10-16	1.5	1
145	2022-10-18	1.63	1
145	2022-10-22	1.63	1
146	2022-04-11	0.98	0
146	2022-09-30	1.11	0
146	2022-10-31	1.02	0
146	2022-12-03	1.01	1
146	2022-12-10	1.01	1
146	2022-12-13	0.98	1
146	2022-12-18	0.99	1
146	2022-12-22	0.91	1
146	2022-12-26	1.04	1
146	2022-12-31	0.96	1
147	2021-11-10	1.87	0
147	2021-11-17	1.91	0
147	2022-05-03	1.84	0
147	2022-11-01	1.91	1
147	2022-11-06	1.9	1
147	2022-11-08	1.87	1
147	2022-11-11	1.8	1
147	2022-11-14	1.93	1
147	2022-11-17	1.94	1
147	2022-11-21	1.86	1
147	2022-11-22	1.95	1
147	2022-11-24	1.96	1
147	2022-11-25	1.96	1
147	2022-11-27	1.86	1
147	2022-11-29	1.89	1
148	2021-02-27	1.01	0
148	2021-06-20	1.06	0
148	2021-07-01	0.94	0
148	2022-01-18	1.01	1
148	2022-01-20	1.01	1
148	2022-01-22	1.08	1
148	2022-01-27	0.96	1
148	2022-01-30	1.01	1
148	2022-02-04	1.03	1
148	2022-02-09	1.03	1
149	2022-04-03	1.97	0
149	2022-08-07	1.97	0
149	2022-12-19	1.96	1
149	2022-12-26	1.96	1
149	2022-12-28	2.91	1
149	2022-12-29	1.99	1
149	2023-01-02	1.87	1
149	2023-01-05	2.01	1
149	2023-01-10	1.98	1
149	2023-01-13	1.98	1
149	2023-01-17	1.92	1
150	2021-09-11	0.77	0
150	2022-05-24	0.74	0
150	2022-06-15	0.69	0
150	2022-07-12	1.06	1
150	2022-07-14	0.69	1
150	2022-07-18	0.7	1
150	2022-07-21	0.66	1
150	2022-07-25	0.75	1
150	2022-07-27	0.67	1
150	2022-07-31	0.68	1
150	2022-08-05	0.71	1
151	2022-01-12	0.68	0
151	2022-02-10	0.53	0
151	2022-12-11	0.68	1
151	2022-12-15	0.61	1
151	2022-12-16	0.7	1
151	2022-12-21	0.63	1
151	2022-12-24	0.48	1
151	2022-12-27	0.64	1
151	2023-01-01	0.61	1
151	2023-01-06	0.65	1
152	2021-09-07	0.96	0
152	2022-02-02	1.06	0
152	2022-02-13	0.88	0
152	2022-06-06	0.98	1
152	2022-06-13	0.98	1
152	2022-06-16	1.01	1
152	2022-06-20	0.97	1
152	2022-06-24	1.03	1
152	2022-06-27	0.96	1
152	2022-07-02	0.96	1
152	2022-07-05	0.97	1
153	2021-03-06	1.4	0
153	2021-05-13	1.44	0
153	2021-07-15	1.43	0
153	2022-02-18	2.02	1
153	2022-02-21	1.41	1
153	2022-02-22	1.95	1
153	2022-02-24	1.48	1
153	2022-02-26	1.42	1
153	2022-02-28	1.46	1
153	2022-03-01	1.38	1
153	2022-03-02	1.39	1
153	2022-03-06	1.42	1
153	2022-03-09	1.43	1
153	2022-03-11	1.43	1
153	2022-03-13	1.44	1
153	2022-03-14	1.37	1
153	2022-03-16	1.45	1
154	2022-04-03	1.66	0
154	2022-09-22	1.59	0
154	2022-12-27	3.47	1
154	2022-12-30	2.5	1
154	2023-01-02	1.64	1
154	2023-01-04	1.63	1
154	2023-01-06	1.56	1
154	2023-01-09	1.61	1
154	2023-01-11	1.6	1
154	2023-01-15	1.62	1
154	2023-01-19	1.63	1
155	2021-08-12	1	0
155	2021-09-20	0.94	0
155	2021-12-07	0.89	0
155	2022-01-20	1	1
155	2022-01-22	0.95	1
155	2022-01-23	0.9	1
155	2022-01-26	0.92	1
155	2022-01-31	1.01	1
155	2022-02-04	0.95	1
155	2022-02-08	0.94	1
155	2022-02-12	1	1
156	2021-09-23	1.55	0
156	2022-02-21	1.55	0
156	2022-04-20	1.58	0
156	2022-06-24	2.98	1
156	2022-06-26	1.56	1
156	2022-06-27	2.28	1
156	2022-06-29	1.64	1
156	2022-07-01	1.53	1
156	2022-07-02	1.55	1
156	2022-07-07	1.54	1
156	2022-07-10	1.43	1
156	2022-07-11	1.63	1
156	2022-07-15	1.6	1
156	2022-07-17	1.57	1
156	2022-07-18	1.5	1
157	2021-06-15	1.48	0
157	2021-08-05	1.48	0
157	2022-01-03	1.47	0
157	2022-02-08	2.26	1
157	2022-02-11	1.46	1
157	2022-02-12	2.27	1
157	2022-02-16	1.42	1
157	2022-02-17	1.47	1
157	2022-02-20	1.48	1
157	2022-02-22	1.46	1
157	2022-02-27	1.53	1
157	2022-02-28	1.55	1
157	2022-03-04	1.59	1
157	2022-03-06	1.49	1
158	2022-03-05	1.14	0
158	2022-07-14	1.07	0
158	2022-09-13	1.06	0
158	2022-11-09	1.03	1
158	2022-11-11	1.09	1
158	2022-11-14	1.08	1
158	2022-11-17	1.11	1
158	2022-11-21	1.13	1
158	2022-11-26	1.03	1
158	2022-12-01	1.02	1
159	2021-08-12	1.23	0
159	2022-02-20	1.28	0
159	2022-03-18	1.26	1
159	2022-03-25	1.26	1
159	2022-03-26	1.21	1
159	2022-03-31	1.2	1
159	2022-04-03	1.27	1
159	2022-04-08	1.31	1
159	2022-04-13	1.24	1
159	2022-04-17	1.32	1
160	2021-02-08	1.19	0
160	2021-11-05	1.21	0
160	2022-01-02	1.24	0
160	2022-01-04	1.2	1
160	2022-01-11	1.2	1
160	2022-01-14	1.25	1
160	2022-01-19	1.18	1
160	2022-01-21	1.25	1
160	2022-01-24	1.18	1
160	2022-01-25	1.14	1
160	2022-01-30	1.25	1
160	2022-02-02	1.27	1
161	2021-05-11	0.82	0
161	2021-10-06	0.71	0
161	2021-12-05	0.89	0
161	2022-04-24	0.82	1
161	2022-05-01	0.82	1
161	2022-05-03	0.77	1
161	2022-05-06	0.92	1
161	2022-05-11	0.82	1
161	2022-05-16	0.81	1
161	2022-05-21	0.81	1
162	2022-01-11	0.67	0
162	2022-01-15	0.64	0
162	2022-10-22	0.67	1
162	2022-10-27	0.84	1
162	2022-10-29	1.1	1
162	2022-10-30	0.92	1
162	2022-10-31	0.79	1
162	2022-11-02	0.68	1
162	2022-11-05	0.67	1
162	2022-11-10	0.65	1
162	2022-11-14	0.69	1
162	2022-11-16	0.63	1
162	2022-11-20	0.72	1
163	2021-10-21	1.14	0
163	2021-11-20	1.26	0
163	2021-11-21	1.17	0
163	2022-03-22	1.28	1
163	2022-03-26	2.83	1
163	2022-03-31	1.25	1
163	2022-04-01	1.14	1
163	2022-04-05	1.27	1
163	2022-04-07	1.22	1
163	2022-04-12	1.22	1
163	2022-04-16	1.23	1
163	2022-04-17	1.33	1
164	2022-03-15	1.43	0
164	2022-04-06	1.4	0
164	2022-08-30	1.44	0
164	2022-12-30	2.22	1
164	2022-12-31	1.42	1
164	2023-01-01	1.76	1
164	2023-01-03	1.35	1
164	2023-01-06	1.47	1
164	2023-01-08	1.35	1
164	2023-01-11	1.42	1
164	2023-01-15	1.47	1
164	2023-01-16	1.39	1
164	2023-01-17	1.43	1
164	2023-01-22	1.51	1
164	2023-01-23	1.43	1
165	2021-10-15	1.53	0
165	2022-07-10	1.52	1
165	2022-07-13	1.56	1
165	2022-07-18	1.46	1
165	2022-07-21	1.44	1
165	2022-07-25	1.49	1
165	2022-07-29	1.56	1
165	2022-08-01	1.56	1
165	2022-08-04	1.53	1
166	2021-08-04	0.98	0
166	2021-12-07	1	0
166	2022-01-30	0.9	0
166	2022-04-13	0.83	1
166	2022-04-17	0.96	1
166	2022-04-18	0.89	1
166	2022-04-22	0.97	1
166	2022-04-27	0.85	1
166	2022-04-30	0.94	1
166	2022-05-04	0.93	1
166	2022-05-09	0.98	1
167	2021-10-28	0.63	0
167	2021-11-30	0.69	0
167	2022-03-09	0.67	0
167	2022-03-16	0.72	1
167	2022-03-18	0.69	1
167	2022-03-20	0.63	1
167	2022-03-23	0.73	1
167	2022-03-28	0.82	1
167	2022-04-02	0.69	1
167	2022-04-05	0.72	1
167	2022-04-10	0.75	1
168	2021-09-26	2.11	0
168	2022-01-28	2.19	0
168	2022-06-22	2.08	0
168	2022-07-11	2.17	1
168	2022-07-17	2.11	1
168	2022-07-18	2.17	1
168	2022-07-23	2.14	1
168	2022-07-25	2.12	1
168	2022-07-28	2.02	1
168	2022-07-29	2.17	1
168	2022-08-02	2.19	1
168	2022-08-06	2.12	1
168	2022-08-09	2.11	1
169	2022-01-03	1.14	0
169	2022-01-08	1.07	0
169	2022-05-31	1.08	0
169	2022-09-04	1.02	1
169	2022-09-06	1.02	1
169	2022-09-08	1.01	1
169	2022-09-13	1.05	1
169	2022-09-18	1.08	1
169	2022-09-22	0.98	1
169	2022-09-27	1.02	1
170	2021-12-20	0.66	0
170	2022-03-08	0.68	0
170	2022-04-06	0.68	0
170	2022-07-16	0.74	1
170	2022-07-19	0.77	1
170	2022-07-23	0.72	1
170	2022-07-26	0.78	1
170	2022-07-31	0.7	1
170	2022-08-03	0.79	1
170	2022-08-06	0.79	1
170	2022-08-11	0.73	1
171	2022-02-10	1.06	0
171	2022-05-04	1.07	0
171	2022-05-12	1.14	0
171	2022-06-05	1.18	1
171	2022-06-09	1.08	1
171	2022-06-11	1	1
[truncated: 9,697 more rows]
