# Supplementary material for: Review no. 3: handling of longitudinal creatinine data to define acute kidney injury
Source: Clin Exp Nephrol. 2026 Apr 22;30(6):847–55. doi: 10.1007/s10157-026-02856-3 (PMC13242417; doi:10.1007/s10157-026-02856-3)
Supplement: Supplementary file 2 — Supplementary file2 (R 10 KB) Appendix 2. Example codes (scripts) in R (version 4.3.3) [file 10157_2026_2856_MOESM2_ESM.r]

# Load libraries
# List of required packages
packages <- c("tidyverse", "slider")
# If a package is not installed, install and load it
for (pkg in packages) {
  if (!requireNamespace(pkg, quietly = TRUE)) {
    install.packages(pkg, dependencies = TRUE)
  }
  library(pkg, character.only = TRUE)
}


# Load data and check variable types
df <- read_csv("demo_jsn_aki.csv", col_types = cols(
  id         = col_double(),
  date       = col_date(),    # Default format is "YYYY-MM-DD"
  creatinine = col_double(),
  inpatient  = col_double()
))

# --- Data Exploration ---
# Check the first 10 rows
df %>% head(10)

# Check the data structure with glimpse
df %>% glimpse()

# Check the number of unique IDs
length(unique(df$id))

# Calculate how many creatinine measurements per person, separated by outpatient/inpatient status
measurement_stats <- df %>% 
  group_by(id, inpatient) %>% 
  summarise(count = n())

# Check the created measurement_stats
measurement_stats %>% head(10)

# Create a histogram of creatinine measurement counts for outpatients
measurement_stats %>% 
  filter(inpatient==0) %>% 
  ggplot()+ 
  geom_histogram(aes(x=count))

# Create a histogram of creatinine measurement counts for inpatients
measurement_stats %>% 
  filter(inpatient==1) %>% 
  ggplot()+ 
  geom_histogram(aes(x=count))


# --- Identification of Community-Acquired AKI (CA-AKI) ---

# 1: Identify The first date of inpatient measurement for each patient.
# This creates 'first_inp_date' as a reference and flags the specific day.
df <- df %>% group_by(id) %>% 
  mutate(first_inp_date = min(date[inpatient == 1], na.rm = TRUE)) %>%
  mutate(first_inp_flag = 
           if_else(inpatient == 1 & date == first_inp_date, 1, 0)) %>%
  ungroup()

# Check the result
df %>% head(10)

# 2: Calculate the time difference in days between each measurement and The first date of inpatient measurement.
df <- df %>% mutate(diff_inp = as.numeric(date - first_inp_date))

# Check the newly created column 'diff_inp'
df %>% head(10)

# 3: Create a flag ('baseout_flag') for outpatient measurements taken between 7 and 365 days before admission.
df <- df %>% 
  mutate(baseout_flag = ifelse(diff_inp >= -365 & diff_inp <= -7, 1, 0))

# Check the newly created column 'baseout_flag'
# This corresponds to Table 1 in the document
df %>% head(10)


# 4: Determine the baseline creatinine value for each patient.
# This uses the most recent outpatient creatinine from the 7-365 day window.
# If no such value exists, the first inpatient creatinine is used.
df_base <- df %>% 
  group_by(id) %>% 
  arrange(id, desc(diff_inp)) %>% 
  summarise(
    max_date_base = {
      if (any(baseout_flag == 1, na.rm = TRUE)) {
        max(diff_inp[baseout_flag==1], na.rm = TRUE)
      } else { 0 }
    },
    baseline_out_creat = {
      if (any(baseout_flag == 1, na.rm = TRUE)) {
        current_max_time <- max(diff_inp[baseout_flag==1], na.rm = TRUE)
        creatinine[diff_inp == current_max_time]
      } else {
        creatinine[inpatient == 1 & diff_inp == first(diff_inp)]
      }
    })

# Check the created baseline data
# Corresponds to Table 2 in the document
df_base %>% head(10)

# Visualize the distribution of the timing of baseline creatinine measurements (optional)
df_base %>% ggplot(aes(x = max_date_base)) + 
  geom_histogram()

# Visualize the distribution of baseline creatinine values (optional)
df_base %>% ggplot(aes(x = baseline_out_creat)) + 
  geom_histogram()

# 5: Left join the baseline creatinine data back to the main dataframe.
df2 <- df %>% left_join(df_base, by = "id")

# Check the merged data
# Corresponds to Table 3 in the document
df2 %>% head(10)

# Filter for inpatient data only and number the measurement timings chronologically.
df_inp <- df2 %>% 
  filter(inpatient == 1) %>% 
  dplyr::select(id, date, diff_inp, creatinine, baseline_out_creat)

df_inp <- df_inp %>% 
  group_by(id) %>% 
  arrange(date, .by_group = TRUE) %>% 
  mutate(order = row_number())

# Check the prepared inpatient data
df_inp %>% head(10)

# 6: Flag if CA-AKI is present at admission by comparing admission creatinine with the outpatient baseline.
df_inp <- df_inp %>% mutate(aki_base =
                              ifelse(order==1 & creatinine >= 1.5 * baseline_out_creat, 1, 0))

# Check the 'aki_base' flag
df_inp %>% head(10)


# --- Identification of Hospital-Acquired AKI (HA-AKI) ---

# 1: For each inpatient measurement, calculate the minimum creatinine over the past 7 days and past 2 days.
# This uses a rolling window approach with the 'slider' package.
df_inp <- df_inp %>% arrange(id, date) %>% 
  group_by(id) %>% 
  mutate(
    # Minimum creatinine in the last 7 days (not including today)
    min_7d = slider::slide_index_dbl(creatinine, date, 
                                     function(x) ifelse(length(x) == 0, Inf, min(x)), 
                                     .before = days(7), 
                                     .after = days(-1), 
                                     .complete = FALSE),
    # Minimum creatinine in the last 2 days (not including today)
    min_2d = slider::slide_index_dbl(creatinine, date, 
                                     function(x) ifelse(length(x) == 0, Inf, min(x)),
                                     .before = days(2), 
                                     .after = days(-1), 
                                     .complete = FALSE)
  )

# Check the calculated rolling minimums
df_inp %>% head(10)

# 2: Apply AKI criteria to identify and stage both HA-AKI and CA-AKI.
df_inp <- df_inp %>%
  # Staging for Hospital-Acquired AKI (HA-AKI) based on rolling minimums
  mutate(
    aki_s1cr_ha = as.integer(creatinine >= 1.5 * min_7d),
    aki_s2_ha = as.integer(creatinine >= 2 * min_7d),
    aki_s3_ha = as.integer(creatinine >= 3 * min_7d | creatinine >= 4),
    aki_03_ha = as.integer(creatinine - min_2d >= 0.3)
  ) %>%
  mutate(aki_s1_ha = ifelse(aki_s1cr_ha == 1 | aki_03_ha == 1, 1, 0)) %>%
  # Staging for Community-Acquired AKI (CA-AKI) based on outpatient baseline
  mutate(
    aki_s1_ca = as.integer(creatinine >= 1.5 * baseline_out_creat & aki_base == 1),
    aki_s2_ca = as.integer(creatinine >= 2 * baseline_out_creat & aki_base == 1),
    aki_s3_ca = as.integer((creatinine >= 3 * baseline_out_creat | creatinine >= 4) & aki_base == 1)
  )

# Check the AKI stage flags

df_inp %>% head(10)

# --- Summarization and Visualization ---

# Inspect specific slices of the data to verify the flagging logic (optional)
df_inp %>% ungroup() %>% slice(21:30)
df_inp %>% ungroup() %>% slice(41:50)
df_inp %>% ungroup() %>% slice(51:60)

# Corresponds to Table 4 in the document
df_inp %>% ungroup() %>% filter(id==10)  %>%
   dplyr::select(id, diff_inp, creatinine,baseline_out_creat,	order,aki_base,	aki_s1_ca,	aki_s2_ca,	aki_s3_ca ,min_7d	,min_2d,
   	aki_s2_ha,	aki_s3_ha,	aki_s1_ha
   )

# Create a comprehensive 'any_aki' flag if any type of AKI is present.
df_inp <- df_inp %>% 
  mutate(any_aki = ifelse(aki_base == 1 | aki_s1_ha == 1 | aki_s2_ha == 1 | aki_s3_ha == 1, 1, 0))

# Check the 'any_aki' flag
df_inp %>% ungroup() %>% head(10)

# Create a patient-level summary dataframe ('df_ind') to see if each patient ever had AKI.
df_ind <- df_inp %>% 
  group_by(id) %>% 
  summarise(any_aki = max(any_aki),
            aki_base = max(aki_base),
            aki_s1_ha = max(aki_s1_ha),
            aki_s2_ha = max(aki_s2_ha),
            aki_s3_ha = max(aki_s3_ha),
            aki_s1_ca = max(aki_s1_ca),
            aki_s2_ca = max(aki_s2_ca),
            aki_s3_ca = max(aki_s3_ca)
  ) %>%
  arrange(id)

# Check the patient-level summary

df_ind %>% head(10)

# Determine the maximum stage of AKI for each patient (both HA-AKI and CA-AKI).
df_ind <- df_ind %>% 
  mutate(aki_max_stage_ha = case_when(
    aki_s3_ha == 1 ~ "3",
    aki_s2_ha == 1 ~ "2",
    aki_s1_ha == 1 ~ "1",
    TRUE ~ "0"
  )) %>%
  mutate(aki_max_stage_ca = case_when(
    aki_s3_ca == 1 ~ "3",
    aki_s2_ca == 1 ~ "2",
    aki_s1_ca == 1 ~ "1",
    TRUE ~ "0"
  ))

# Corresponds to Table 5 in the document
# Check the final patient-level data with max stages
df_ind %>% head(10)

# Visualize creatinine trajectories for the first 5 patients, indicating AKI events.
# Corresponds to Figure 2 in the document
df_inp %>% filter(id %in% c(6:10)) %>% 
  ggplot() + 
  geom_point(
    aes(x = diff_inp, y = creatinine, group = id, 
        shape = as.factor(any_aki),
        size = 0.2)) + 
  geom_line(
    aes(x = diff_inp, y = creatinine, group = id, 
        color = as.factor(id))
  ) + 
  guides(size = "none")

# Calculate and plot the count of patients by maximum stage of Community-Acquired AKI.
# Corresponds to Figure 3 in the document
ca_count <- df_ind %>% group_by(aki_max_stage_ca) %>% count()
print(ca_count)

ggplot(ca_count, aes(x = aki_max_stage_ca, y = n)) + 
  geom_col(fill = "steelblue") +
  labs(x = "AKI maximum stage", y = "count", 
       title = "AKI maximum stage (community-acquired)") + 
  theme_minimal()

# Calculate and plot the count of patients by maximum stage of Hospital-Acquired AKI
# (only for those who did not have CA-AKI).
# Corresponds to Figure 4 in the document
ha_count <- df_ind %>% filter(aki_max_stage_ca == "0") %>% 
  group_by(aki_max_stage_ha) %>% 
  count()
print(ha_count)

ggplot(ha_count, aes(x = aki_max_stage_ha, y = n)) +
  geom_col(fill = "steelblue") + 
  labs(x = "AKI maximum stage", y = "count", 
       title = "AKI maximum stage (hospital-acquired)") + 
  theme_minimal()
